# Supplementary material for: A new approach to digitized cognitive monitoring: validity of the SelfCog in Huntington’s disease
Source: Brain Commun. 2023 Mar 6;5(2):fcad043. doi: 10.1093/braincomms/fcad043 (PMC10018460; doi:10.1093/braincomms/fcad043)
Supplement: fcad043_Supplementary_Data [file fcad043_supplementary_data.zip]

Archive with 3 entries (3 files):
- Supplementary_material.pdf
- Supplementary Appendix 1 selfcog_description.pdf
- Supplementary Appendix 2 MRI data acquisition.pdf
